# Supplementary material for: Combination of Hemoglobin-for-Age Z-Score and Plasma Hepcidin Identified as a Novel Predictor for Kawasaki Disease
Source: Children (Basel). 2022 Jun 18;9(6):913. doi: 10.3390/children9060913 (PMC9222120; doi:10.3390/children9060913)
Supplement: Supplementary file 1 [file children-09-00913-s001.zip]

Archive with 1 entries (1 files):
- children-1743279-supplementary.pdf
